# Supplementary material for: Long-Term SARS-CoV-2-Specific Humoral and T Cell Responses after the BNT162b2 or BBIBP-CorV Booster and the Incidence of Breakthrough Infections among Healthcare Workers
Source: Vaccines (Basel). 2023 Dec 19;12(1):3. doi: 10.3390/vaccines12010003 (PMC10819931; doi:10.3390/vaccines12010003)
Supplement: Supplementary file 1 [file vaccines-12-00003-s001.zip]

Archive with 1 entries (1 files):
- vaccines-2733474-supplementary.pdf
